# Supplementary material for: Influence of the Text Neck Posture on the Static Dental Occlusion
Source: Medicina (Kaunas). 2022 Sep 18;58(9):1303. doi: 10.3390/medicina58091303 (PMC9501254; doi:10.3390/medicina58091303)
Supplement: Supplementary file 1 [file medicina-58-01303-s001.zip]

Archive with 1 entries (1 files):
- medicina-1875381-supplementary.pdf
